# Supplementary material for: Virulence Factors of Aeromonas hydrophila: In the Wake of Reclassification
Source: Front Microbiol. 2016 Aug 25;7:1337. doi: 10.3389/fmicb.2016.01337 (PMC4997093; doi:10.3389/fmicb.2016.01337)
Supplement: TABLE S1 — Gene products implicated in A. hydrophila virulence and the relative coverage and identity of strains listed in GenBank against the strain from which the gene product was characterized. [file Table_1.XLSX]

## Sheet: Sheet1
				A. hydrophila
				NF1		NF2		RB-AH		4AK4		BWH65		116		14		173		145		L14f		187		259		277		KOR1		J-1		NJ-35		AL09-71		pc104A		ML09-119		JBN2301		52_AHYD		56_AHYD		53_AHYD
			Isolation source (Country)	Human (USA)		Human (USA)		Soil (Malaysia)		Industrial (China)		Human (USA)		Human bile (Malaysia)		Human peritoneal fluid (Malaysia)		Human peritoneal fluid (Malaysia)		Human puss (Malaysia)		Lake water (Malaysia)		Human puss (Malaysia)		Human blood (Malaysia)		Human puss (Malaysia)		Mangrove plant (China)		Swordtail fish (China)		Diseased Crucian carp (China)		Channel catfish from pond (USA)		Soil (USA)		Diseased channel catfish (USA)		Crucian carp with haemorrhagic septicaemia (China)		Human (USA)		Human (USA)		Human (USA)
			NCBI reference sequence	NZ_JDWB01000013.1		NZ_JDWC01000001.1		NZ_JPEH01000001.1		NZ_CP006579.1		NZ_KQ087566.1		NZ_ANPN01000021.1		NZ_AOBM01000021.1		NZ_AOBN01000009.1		NZ_JEMK01000043.1		NZ_JWJQ01000010.1		NZ_AOBO01000007.1		NZ_AOBP01000010.1		NZ_AOBQ01000001.1		NZ_KQ464176.1		NZ_CP006883.1		NZ_CP006870.1		NZ_CP007566.1		NZ_CP007576.1		NC_021290.1		NZ_CP013178.1		NZ_JVDW01000111.1		NZ_JVCD01000088.1		NZ_JVDL01000101.1
			Genome completion	Contig		Contig		Contig		Complete		Scaffold		Contig		Contig		Contig		Contig		Contig		Contig		Contig		Contig		Scaffold		Complete		Complete		Complete		Complete		Complete		Complete		Scaffold		Scaffold		Scaffold
			Genome size (Mbp)	4.80653		4.78711		5.08893		4.52799		4.44564		4.67704		4.67332		4.78635		4.8641		4.68278		4.78391		4.70069		4.7901		4.78317		5.00081		5.27964		5.02386		5.02383		5.0245		5.14589		4.68345		4.68375		4.67151
			Predicted number of genes	4378		4417		4663		4074		4021		4226		4243		4314		4360		4169		4357		4253		4384		4277		4482		4741		4506		4501		4501		4656 (4441 coding)		4193		4198		4177
			Coding sequences	4126		4146		4419		3917		3876		4077		4054		4124		4183		4023		4202		4087		4214		4110		4274		4538		4306		4302		4310		4489		4064		4056		4047
			Percent G+C content	61.1		61.3		60.8		62		61.7		62		62		61.6		61.5		61.7		61.6		61.7		61.6		61.8		60.9		60.5		60.8		60.8		60.8		60.8		61.6		61.6		61.6
			5S rRNA copy number	2		1		11		10		11		2		2		2		3		2 (1 partial)		2		4		2		11		11		11		11		11		11		11		0		1		1
			16S rRNA copy number	1		1		10		9		7 (2 partial)		1		1		1		1		1		1		2 (partial)		1		9		10		10		10		10		10		10		3		3		3
			23S rRNA copy number	1 (partial)		4 (partial)		10		10		8 (4 partial)		1		1		1		2 (partial)		1		1		1		1		10		10		10		10		10		10		10		2 (1 partial)		2 (1 partial)		1
			tRNA	93		87		121		104		81		91		88		95		93		85		95		91		95		113		110		102		111		111		111		129		36		46		36
Enzymes	Function	Strain referenced	Genbank ID	Percent Identity | Coverage		Percent Identity | Coverage		Percent Identity | Coverage		Percent Identity | Coverage		Percent Identity | Coverage		Percent Identity | Coverage		Percent Identity | Coverage		Percent Identity | Coverage		Percent Identity | Coverage		Percent Identity | Coverage		Percent Identity | Coverage		Percent Identity | Coverage		Percent Identity | Coverage		Percent Identity | Coverage		Percent Identity | Coverage		Percent Identity | Coverage		Percent Identity | Coverage		Percent Identity | Coverage		Percent Identity | Coverage		Percent Identity | Coverage		Percent Identity | Coverage		Percent Identity | Coverage		Percent Identity | Coverage
act	Cytotoxic enterotoxin Act	A. dhakensis SSU	NZ_JH815591.1	0.96	1			0.95	0.99											0.98	1	0.97	1					0.98	1	0.98	1	0.95	1	0.95	1	0.95	1	0.95	1	0.95	1	0.95	1	0.96	1	0.96	1	0.96	1
aerA	Aerolysin	A. hydrophila ATCC 7966	NC_008570.1	0.98	1	0.96	0.34	0.96	1											0.96	1	0.95	1					0.96	1	0.96	1	0.97	1	0.97	1	0.97	1	0.97	1	0.97	1	0.97	1	0.98	1	0.98	1	0.98	1
aexT	ADP-ribosylating toxin (AexT)	A. hydrophila AH-3	EF442031.1			0.8	0.98																	0.83	0.42	0.82	0.43	0.82	0.43	0.82	0.43
aexU	T3SS-associated exoenzyme effector U (AexT-like protein)	A. dhakensis SSU	AGWR01000034.1	0.92	0.99	0.92	0.99	0.92	0.99															0.98	1	0.98	1	0.98	1	0.98	1
ahh1	Extracellular hemolysin	A. hydrophila ATCC 7966	CP000462.1	0.98	1	0.98	1	0.97	1					0.96	1	0.96	1	0.96	1	0.96	1	0.96	1	0.97	1	0.96	1	0.97	1	0.96	1	0.98	1	0.98	1	0.98	1	0.98	1	0.98	1	0.98	1	0.98	1	0.98	1	0.98	1
ahpB	Serine Protease	A. hydrophila AG2	AF193422.1	0.9	0.99	0.9	0.99	0.9	0.99	0.87	0.99	0.85	0.99	0.89	0.99	0.89	0.99	0.89	0.99	0.89	0.99	0.89	0.99	0.89	0.99	0.89	0.99	0.89	0.99	0.89	0.99	0.9	0.99	0.9	0.99	0.9	0.99	0.9	0.99	0.9	0.99	0.9	0.99	0.9	0.99	0.9	0.99	0.9	0.99
ahyB	Elastase	A. hydrophila AG2	AF193422.1	0.9	0.99	0.9	0.99	0.9	0.99	0.87	0.99	0.85	0.99	0.89	0.99	0.89	0.99	0.89	0.99	0.89	0.99	0.89	0.99	0.89	0.99	0.89	0.99	0.89	0.99	0.89	0.99	0.9	0.99	0.9	0.99	0.9	0.99	0.9	0.99	0.9	0.99	0.9	0.99	0.9	0.99	0.9	0.99	0.9	0.99
alt	Cytotonic enterotoxin (lipase)	A. dhakensis SSU	AGWR01000034.1	0.95	0.99	0.95	1	0.95	1	0.89	0.96	0.89	0.98	0.98	1	0.98	1	0.98	1	0.97	1	0.98	1	0.97	1	0.98	1	0.97	1	0.98	1	0.94	1	0.94	1	0.94	1	0.94	1	0.94	1	0.94	1	0.93	0.99	0.93	0.99	0.93	0.99
apl-1	Nonhemolytic phospholipase C	A. hydrophila JMP636	U14011.1	0.83	0.98	0.82	0.98	0.82	0.98	0.85	0.98	0.84	0.99	0.83	0.98	0.83	0.98	0.83	0.98	0.83	0.98	0.83	0.98	0.83	0.98	0.83	0.98	0.83	0.98	0.83	0.98	0.82	0.98	0.82	0.98	0.82	0.98	0.82	0.98	0.82	0.98	0.82	0.98	0.82	0.98	0.82	0.98	0.82	0.98
ast	Cytotonic enterotoxin	A. dhakensis SSU	AF419157.1	0.96	1			0.96	1					0.94	0.55	0.94	0.55	0.96	0.55	0.96	0.55	0.96	0.55	0.97	0.55	0.96	0.55	0.96	0.55	0.96	0.55	0.96	1	0.96	1	0.96	1	0.96	1	0.96	1	0.96	1	0.96	1	0.96	1	0.96	1
dam	DNA adenine methyltransferase	A. dhakensis SSU	AGWR01000003.1	0.94	1	0.94	1	0.94	1	0.9	0.98	0.89	1	0.99	1	0.99	1	0.98	1	0.99	1	0.98	1	0.98	1	0.98	1	0.99	1	0.98	1	0.95	1	0.95	1	0.95	1	0.95	1	0.95	1	0.95	1	0.95	1	0.95	1	0.95	1
eno	Enolase (surface-expressed)	A. dhakensis SSU	AGWR01000043.1	0.98	1	0.97	1	0.97	1	0.96	0.99	0.97	1	0.99	1	0.99	1	0.99	1	0.99	1	0.99	1	0.99	1	0.99	1	0.99	1	0.99	1	0.97	1	0.97	1	0.97	1	0.97	1	0.97	1	0.97	1	0.97	1	0.97	1	0.97	1
eprA1	EprA1 (extracellular protease)	A. hydropila AH1	U93600.1	0.91	1	0.91	1	0.91	1	0.88	1	0.99	1	0.9	1	0.9	1	0.91	1	0.9	1	0.9	1	0.9	1	0.9	1	0.91	1	0.9	1	0.9	1	0.9	1	0.9	1	0.9	1	0.84	0.99	0.9	1	0.9	1	0.9	1	0.9	1
gidA	Glucose-inhibited division protein	A. dhakensis SSU	NZ_JH815591.1	0.94	1	0.94	1	0.94	1	0.92	1	0.91	1	0.99	1	0.99	1	0.99	1	0.99	1	0.99	1	0.98	1	0.99	1	0.99	1	0.99	1	0.94	1	0.94	1	0.94	1	0.94	1	0.94	1	0.94	1	0.93	1	0.93	1	0.93	1
hlyA	Pore-forming cytolysin (hemolysin)	A. hydrophila A6	U81555.1	0.96	1	0.96	1	0.96	1					0.95	0.98	0.95	0.98	0.95	0.98	0.95	0.98	0.95	0.98	0.95	0.98	0.95	0.98	0.95	0.98	0.95	0.98	0.96	1	0.96	1	0.96	1	0.96	1	0.96	1	0.96	1	0.96	1	0.96	1	0.96	1
lip	Extracellular lipase	A. hydrophila H3	S65123.1	0.89	1	0.89	1	0.89	1	0.85	1	0.83	1	0.89	1	0.89	1	0.89	1	0.89	1	0.9	1	0.89	1	0.89	1	0.89	1	0.89	1	0.89	1	0.89	1	0.89	1	0.89	1	0.89	1	0.89	1	0.89	1	0.89	1	0.89	1
mepA	Metalloprotease	A. hydrophila AH-1	AY841796.1	0.99	1	0.99	1	1	1	0.91	1	0.91	1	0.96	1	0.96	1	0.96	1	0.96	1	0.96	1	0.96	1	0.96	1	0.96	1	0.96	1	0.99	1	0.99	1	0.99	1	0.99	1	0.99	1	0.99	1	0.98	1	0.98	1	0.98	1
plc	Phospholipase C	A. hydrophila AH-3	AF092034.1					1	1
rtxA	RTX toxin (repeat in toxin A)	A. dhakensis SSU	NZ_JDWD01000006.1											0.97	1	0.99	1	0.98	1	0.99	1	0.99	0.2	0.98	1	0.99	1	0.97	1	0.99	1			0.92	0.97	0.92	0.97	0.92	0.97	0.93	0.97	0.93	1	0.91	1	0.91	1	0.91	1
ser	Serine protease	A. hydrophila ATCC 7966	CP000462.1					0.97	1	0.86	0.96	0.87	0.95																	0.94	1	0.96	1	0.96	1	0.97	0.92	0.97	0.92	0.97	0.92	0.97	0.93
tagA	ToxR-regulated lipoprotein (TagA)	A. dhakensis SSU	DQ398103.1	0.95	1	0.95	1	0.95	1	0.8	0.93			0.97	1	0.97	1	0.97	1	0.97	1	0.98	1	0.97	1	0.98	1	0.98	1	0.98	1	0.95	1	0.95	1	0.95	1	0.95	1	0.95	1	0.95	1	0.95	1	0.95	1	0.95	1
vacB	Exoribonuclease R	A. dhakensis SSU	EU380595.1	0.94	1	0.94	0.99	0.94	0.99	0.91	0.99	0.92	0.99	0.98	1	0.98	1	0.97	1	0.97	1	0.97	1	0.97	1	0.97	1	0.98	1	0.97	1	0.94	0.99	0.94	0.99	0.94	0.99	0.94	0.99	0.94	0.99	0.94	0.99	0.94	0.99	0.94	0.99	0.94	0.99
AHA_1741	Collagenase	A. hydrophila ATCC 7966	NC_008570.1	0.96	0.98	0.97	1	0.98	1	0.89	0.98	0.94	0.98	0.95	0.99	0.95	0.99	0.95	1	0.94	0.99	0.94	0.99	0.94	0.99	0.95	0.99	0.95	0.99	0.94	0.99	0.98	1	0.98	1	0.98	1	0.98	1	0.98	1	0.98	1	0.97	1	0.97	1	0.97	1
AHA_3147	Invasin	A. hydrophila ATCC 7966	NC_008570.1	0.98	1	0.99	1	0.99	1	0.82	0.98	0.85	0.98	0.98	1	0.98	1	0.97	1	0.96	1	0.97	1	0.97	1	0.97	1	0.98	1	0.98	1	0.98	1	0.98	1	0.98	1	0.98	1	0.98	1	0.98	1	0.99	1	0.99	1	0.99	1
AHA_3217	Thermostable hemolysin	A. hydrophila ATCC 7966	NC_008570.1	0.98	1	0.97	1	0.98	1	0.81	0.94			0.96	1	0.98	1	0.96	1	0.97	1	0.96	1	0.96	1	0.96	1	0.96	1	0.97	1	0.98	1	0.98	1	0.98	1	0.98	1	0.98	1	0.98	1	0.98	1	0.98	1	0.98	1
AHA_3493	Hemolysin III	A. hydrophila ATCC 7966	NC_008570.1	0.97	1	0.97	1	0.97	1	0.82	0.98			0.94	1	0.94	1	0.94	1	0.95	1	0.94	1	0.94	1	0.94	1	0.94	1	0.94	1	0.98	1	0.98	1	0.98	1	0.98	1	0.98	1	0.98	1	0.97	1	0.97	1	0.97	1
Adhesion and invasion
flg/fli/laf	Lateral flagellin	A. hydrophila AH-3	DQ124694.1	0.84	0.9	0.84	0.91	0.84	0.91	0.81	0.92	0.8	0.92											0.84	0.8	0.84	0.91	0.84	0.8	0.84	0.84	0.97	1	0.97	1					0.97	1
tapA	Type IV pilus subunit protein	A. hydrophila Ah65	U20255.1	0.88	0.39	0.93	0.27	0.92	0.28					0.94	0.3	0.94	0.3	0.95	0.26	0.92	0.29	0.94	0.25	0.94	0.23	0.89	0.32	0.98	0.21	0.93	0.31	0.91	0.97	0.91	0.32	0.91	0.31	0.91	0.31	0.91	0.97	0.91	0.32	0.91	0.29	0.89	0.32	0.89	0.32
tapD	Type IV pilus biogenesis	A. hydrophila Ah65	U20255.1	0.86	0.97	0.87	0.97	0.86	0.97	0.86	0.96	0.82	0.96	0.86	0.97	0.86	0.97	0.85	0.97	0.86	0.97	0.85	0.97	0.86	0.97	0.86	0.97	0.86	0.97	0.85	0.97	0.86	0.99	0.86	0.97	0.86	0.95	0.86	0.95	0.86	0.99	0.86	0.97	0.86	1	0.86	0.98	0.86	0.98
ahsA	S-layer protein (AhsA)	A. hydrophila TF7	L37348.1	0.89	0.38	0.88	0.38	0.99	0.99															0.91	0.38	0.9	0.39	0.9	0.39
minD	Mucosal adherence (MinD)	A. hydrophila W-01	KP271930.1	0.95	1	0.95	1	0.95	1	0.91	1	0.9	1	0.98	1	0.98	1	0.99	1	0.99	1	0.98	1	0.98	1	0.98	1	0.98	1	0.98	1	0.95	1	0.95	1	0.95	1	0.95	1	0.95	1	0.95	1	0.95	1	0.95	1	0.95	1
Quorum sensing & biofilm formation
ahyRI	Quorum sensing regulon activator (LuxR)	A. hydropila A1	X89469.1	0.99	1	0.99	1	1	1	0.87	0.55	0.86	0.96	0.97	1	0.97	1	0.97	1	0.97	1	0.97	1	0.97	1	0.97	1	0.97	1	0.97	1	0.99	1	0.99	1	0.99	1	0.99	1	0.99	1	0.99	1	0.99	1	0.99	1	0.99	1
hcp2	Hcp-2 hemolysin-coregulated protein	A. dhakensis SSU	DQ667172.1	0.95	1	0.95	0.99	0.95	1	0.93	1	0.95	0.99	0.96	1	0.98	1	0.96	1	0.95	1	0.96	1	0.98	1	0.99	1	0.98	1	0.99	1	0.96	1	0.96	1	0.95	1	0.95	1	0.96	1	0.96	1	0.96	1	0.96	0.99	0.96	1
luxS	S-ribosylhomocysteinase	A. dhakensis SSU	EU499388.1	0.96	1	0.96	1	0.95	1	0.93	1	0.94	1	0.98	1	0.98	1	0.99	1	0.96	1	0.99	1	0.96	1	0.97	1	0.99	1	0.98	1	0.96	1	0.96	1	0.96	1	0.96	1	0.96	1	0.96	1	0.96	1	0.96	1	0.96	1
qseBC	Two-component-based QseBC quorum sensing system	A. dhakensis SSU	JF922013.1	0.96	0.99	0.96	0.99	0.96	0.99	0.85	0.99	0.85	0.99	0.98	0.99	0.98	0.99	0.98	0.99	0.97	0.99	0.98	0.99	0.98	0.99	0.98	0.99	0.98	0.99	0.98	0.99	0.96	1	0.96	1	0.96	1	0.96	1	0.96	1	0.96	1	0.96	1	0.96	1	0.96	1
vasHK	Sigma 54-dependent transcriptional regulator and virulence-associated Hcp secretion	A. dhakensis SSU	DQ667172.1	0.96	1	0.96	1			0.91	1	0.97	1	0.97	1	0.97	1					0.97	1	0.98	1	0.97	1	0.97	1	0.97	1	0.96	1	0.96	1					0.78	0.94	0.96	1
vgrG-1	Valine-glycine repeat protein G	A. dhakensis SSU	JX646703.1	0.89	0.93	0.92	0.45	0.88	0.93	0.85	0.93	0.9	1	0.87	0.93	0.87	0.93	0.89	0.92	0.9	0.92	0.92	0.9	0.91	0.92	0.91	1	0.92	1	0.93	1	0.89	0.93	0.89	0.93	0.89	0.93	0.89	0.93	0.89	0.93	0.89	0.93	0.87	0.38	0.86	0.83	0.9	0.76
Other
acrV	Antigen for host evasion	A. hydrophila AH-1	AY394563.2	0.93	0.92	0.94	1	0.99	1
acrV	Component of the T3SS	A. dhakensis SSU	AY763611.1																					0.99	1			0.99	1	0.99	1
AHA_0617	Mucin-desulfating sulfatase	A. hydrophila ATCC 7966	NC_008570.1	0.98	0.99	0.97	0.99	0.97	0.99					0.95	0.98	0.95	0.98	0.95	0.99	0.94	0.98	0.95	0.98	0.94	0.98	0.94	0.98	0.95	0.98	0.95	0.98	0.97	0.99	0.97	0.99	0.97	0.99	0.97	0.99	0.97	0.99	0.97	0.99	0.98	1	0.98	1	0.98	1
aopB	T3SS translocator structural protein	A. dhakensis SSU	AY763611.1																					0.99	1	0.99	1	0.99	1	0.99	1
aopB	T3SS translocator structural protein	A. hydrophila AH-1	AY394563.2	0.96	1	0.96	1	1	1
aroA	3-phosphoshikimate 1-carboxyvinyltransferase	A. hydrophila ATCC 7966	CP010947.1	0.98	1	0.98	1	0.98	1	0.91	1	0.92	1	0.97	1	0.97	1	0.97	1	0.97	1	0.97	1	0.97	1	0.97	1	0.97	1	0.97	1	0.97	1	0.97	1	0.97	1	0.97	1	0.97	1	0.97	1	0.99	1	0.99	1	0.99	1
ascV	lcrD homolog (T3SS structural protein)	A. dhakensis SSU	AY763611.1	0.87	0.99	0.86	0.99	0.87	0.99															0.99	1	0.94	1	0.97	1
[truncated: 32 more columns]
